# Supplementary material for: Conformational Sampling Deciphers the Chameleonic Properties of a VHL-Based Degrader
Source: Pharmaceutics. 2023 Jan 12;15(1):272. doi: 10.3390/pharmaceutics15010272 (PMC9861353; doi:10.3390/pharmaceutics15010272)
Supplement: Supplementary file 1 [file pharmaceutics-15-00272-s001.zip]

Archive with 1 entries (1 files):
- pharmaceutics-2139513 - supplementary.pdf
